# Supplementary material for: Association of Alternative Markers of Carbohydrate Metabolism (Fructosamine and 1,5-Anhydroglucitol) with Perioperative Characteristics and In-Hospital Complications of Coronary Artery Bypass Grafting in Patients with Type 2 Diabetes Mellitus, Prediabetes, and Normoglycemia
Source: Diagnostics (Basel). 2023 Mar 3;13(5):969. doi: 10.3390/diagnostics13050969 (PMC10000986; doi:10.3390/diagnostics13050969)
Supplement: Supplementary file 1 [file diagnostics-13-00969-s001.zip]

Archive with 1 entries (1 files):
- diagnostics-2233923-supplementary.pdf
